# Supplementary material for: 2,2′-Diisopropoxy-5,5′-methyl­enedi­benz­alde­hyde
Source: Acta Crystallogr Sect E Struct Rep Online. 2012 Jun 23;68(Pt 7):o2199. doi: 10.1107/S1600536812028048 (PMC3393997; doi:10.1107/S1600536812028048)
Supplement: Supplementary file 2 [file e-68-o2199-Isup2.hkl]

# 
# h,k,l, Fc-squared, Fo-squared, sigma(Fo-squared) and status flag 
# 
data_I
_shelx_title ' SAB in Fdd2' 
_shelx_refln_list_code          4 
_shelx_F_calc_maximum      327.74 
_exptl_crystal_F_000      1456.00 
_reflns_d_resolution_high  0.8107 
 
loop_ 
 _symmetry_equiv_pos_as_xyz 
 'x, y, z' 
 '-x, -y, z' 
 'x+1/4, -y+1/4, z+1/4' 
 '-x+1/4, y+1/4, z+1/4' 
 'x, y+1/2, z+1/2' 
 '-x, -y+1/2, z+1/2' 
 'x+1/4, -y+3/4, z+3/4' 
 '-x+1/4, y+3/4, z+3/4' 
 'x+1/2, y, z+1/2' 
 '-x+1/2, -y, z+1/2' 
 'x+3/4, -y+1/4, z+3/4' 
 '-x+3/4, y+1/4, z+3/4' 
 'x+1/2, y+1/2, z' 
 '-x+1/2, -y+1/2, z' 
 'x+3/4, -y+3/4, z+1/4' 
 '-x+3/4, y+3/4, z+1/4' 
 
_cell_length_a    26.3370 
_cell_length_b    28.3490 
_cell_length_c     4.9900 
_cell_angle_alpha  90.000 
_cell_angle_beta   90.000 
_cell_angle_gamma  90.000 
 
_shelx_F_squared_multiplier     1.000 
 
loop_ 
 _refln_index_h 
 _refln_index_k 
 _refln_index_l 
 _refln_F_squared_calc 
 _refln_F_squared_meas 
 _refln_F_squared_sigma 
 _refln_observed_status 
   4   0   0      296.63      617.36     30.03 o 
   8   0   0     1350.37     1349.93     46.71 o 
  12   0   0    44419.81    45857.39   1179.93 o 
  16   0   0     1487.90     1429.87     39.68 o 
  20   0   0        1.85       -3.25      4.36 o 
  24   0   0     1314.17     1036.47     49.85 o 
  28   0   0      506.42      405.97     33.63 o 
  32   0   0      392.72      393.96     36.03 o 
   4   2   0    77263.42    71067.09   1239.63 o 
   6   2   0    42695.48    41720.73    681.16 o 
   8   2   0     1015.92      980.22     18.43 o 
  10   2   0     4482.60     4878.25     88.10 o 
  12   2   0     7077.86     7159.76    142.63 o 
  14   2   0     2023.57     1916.73     39.88 o 
  16   2   0      514.89      591.04     12.97 o 
  18   2   0       36.92       37.51      3.43 o 
  20   2   0        3.95        0.92      3.75 o 
  22   2   0       16.52        9.50      4.44 o 
  24   2   0        6.35       16.57      6.93 o 
  26   2   0       43.90       54.74      8.65 o 
  28   2   0      394.51      366.89     17.32 o 
  30   2   0       10.41       47.01      8.74 o 
  32   2   0        0.13       -3.65     10.59 o 
   2   4   0     4850.77     5028.99    207.79 o 
   4   4   0    24872.77    24281.36    992.11 o 
   6   4   0      647.40      834.35     17.97 o 
   8   4   0     4857.36     4754.11     83.82 o 
  10   4   0     9355.31     9169.55    177.28 o 
  12   4   0    10935.07    11259.36    246.50 o 
  14   4   0     3774.63     4617.22     90.51 o 
  16   4   0      424.03      477.88     14.22 o 
  18   4   0     1722.64     1751.64     49.35 o 
  20   4   0      321.41      291.31     11.95 o 
  22   4   0       49.07       29.18      6.14 o 
  24   4   0      688.49      554.73     17.47 o 
  26   4   0      381.89      351.83     16.74 o 
  28   4   0       75.44      101.78     10.42 o 
  30   4   0        0.94        5.10      7.77 o 
  32   4   0       54.43       55.50     12.61 o 
   2   6   0      501.30      402.91     54.05 o 
   4   6   0     9951.19     8900.23    258.61 o 
   6   6   0    32837.16    30392.87    877.33 o 
   8   6   0     1388.78     1446.35     44.99 o 
  10   6   0      157.02      221.07      5.93 o 
  12   6   0     1789.20     1938.96     43.25 o 
  14   6   0      234.19      235.89      7.94 o 
  16   6   0      508.05      419.56     12.33 o 
  18   6   0       55.65       88.17      7.24 o 
  20   6   0      220.96      223.54     13.56 o 
  22   6   0        0.50       -6.02      6.02 o 
  24   6   0      520.55      457.77     15.75 o 
  26   6   0       21.49       18.28      9.74 o 
  28   6   0       13.00       36.03     10.19 o 
  30   6   0       40.96       48.60     11.25 o 
  32   6   0       24.78       39.80     12.12 o 
   2   8   0    21379.20    19644.96    567.76 o 
   4   8   0        1.00        8.41      4.80 o 
   6   8   0       34.91       32.11      5.40 o 
   8   8   0     2143.17     2006.35     61.08 o 
  10   8   0      564.42      598.34     21.55 o 
  12   8   0      165.61      145.75      4.92 o 
  14   8   0       72.90       75.56      4.42 o 
  16   8   0     1229.48     1097.38     30.16 o 
  18   8   0        8.98        9.99      4.75 o 
  20   8   0      140.89      134.73     10.94 o 
  22   8   0      633.54      653.02     27.02 o 
  24   8   0        2.45       -7.21      7.21 o 
  26   8   0      253.95      289.17     14.64 o 
  28   8   0      349.18      336.01     20.79 o 
  30   8   0       43.73       22.17     10.94 o 
   2  10   0      315.19      269.21     12.29 o 
   4  10   0    15244.47    15820.84    649.79 o 
   6  10   0     8669.74     8722.33    380.75 o 
   8  10   0       98.71      118.48      8.37 o 
  10  10   0     2895.10     2554.20     78.08 o 
  12  10   0       37.35       44.11      3.63 o 
  14  10   0        4.17        1.12      2.99 o 
  16  10   0     1136.39     1043.75     29.01 o 
  18  10   0      765.57      780.05     23.01 o 
  20  10   0        1.44        4.41      5.46 o 
  22  10   0     1251.91     1210.14     43.44 o 
  24  10   0      313.50      391.32     20.17 o 
  26  10   0        0.75       -0.57      8.03 o 
  28  10   0        3.67       -1.63      7.75 o 
  30  10   0        9.43        1.35     10.09 o 
   0  12   0       27.99       42.04      8.41 o 
   2  12   0       44.52       30.64      5.47 o 
   4  12   0     1465.65     1748.39     55.19 o 
   6  12   0     1577.66     1542.51    157.34 o 
   8  12   0        0.07       -0.55      5.09 o 
  10  12   0     2111.73     2430.51     74.68 o 
  12  12   0     2831.63     2824.93     69.99 o 
  14  12   0       72.15       72.64      4.32 o 
  16  12   0      387.46      414.09     14.29 o 
  18  12   0     1418.49     1419.22     45.84 o 
  20  12   0     1579.89     1569.71     56.45 o 
  22  12   0      499.53      501.86     20.79 o 
  24  12   0       36.21       30.83      8.89 o 
  26  12   0      142.66      110.77     20.42 o 
  28  12   0       30.51       44.75     10.39 o 
  30  12   0        3.26       -8.41     10.19 o 
   2  14   0     1274.71     1413.58     46.28 o 
   4  14   0     2103.20     1890.91     59.43 o 
   6  14   0      367.39      434.80     27.63 o 
   8  14   0      340.85      306.55     15.22 o 
  10  14   0    12454.05    13060.73    381.33 o 
  12  14   0     1057.04     1192.09     40.17 o 
  14  14   0     6571.78     6299.44    152.77 o 
  16  14   0      230.88      204.69      9.74 o 
  18  14   0      495.42      505.48     19.48 o 
  20  14   0       83.37       84.09      8.37 o 
  22  14   0     6199.88     6171.24    184.72 o 
  24  14   0      546.23      592.14     34.83 o 
  26  14   0        4.78       -3.60     12.01 o 
  28  14   0        5.42        8.41     12.01 o 
   0  16   0     4492.30     4144.98    177.76 o 
   2  16   0     1400.40     1270.83     42.88 o 
   4  16   0     2662.93     2640.03     81.95 o 
   6  16   0     5383.01     5644.17    168.16 o 
   8  16   0      339.90      398.20     52.85 o 
  10  16   0        4.19       -2.09      7.77 o 
  12  16   0      495.95      554.41     23.37 o 
  14  16   0      114.74      166.69     16.21 o 
  16  16   0     9242.67     9277.69    223.73 o 
  18  16   0     4577.39     4695.01    115.99 o 
  20  16   0       60.99      106.52      9.23 o 
  22  16   0       85.97       92.31      9.74 o 
  24  16   0      558.20      540.68     22.88 o 
  26  16   0       11.98        9.61     12.01 o 
  28  16   0      316.95      357.93     28.83 o 
   2  18   0     3450.66     3440.88    154.94 o 
   4  18   0     5930.54     5645.15    240.22 o 
   6  18   0       68.44       95.46     10.09 o 
   8  18   0      410.83      386.75     28.83 o 
  10  18   0     1294.83     1255.12     44.07 o 
  12  18   0     2979.44     3055.52    130.32 o 
  14  18   0     4920.77     4966.53    216.20 o 
  16  18   0     1057.55     1191.28     42.92 o 
  18  18   0       27.54       43.53      7.43 o 
  20  18   0        0.68        1.57      5.47 o 
  22  18   0      386.29      373.60     17.42 o 
  24  18   0       18.26        5.40     10.21 o 
  26  18   0      607.93      590.94     37.23 o 
   0  20   0     3147.80     3154.08    140.53 o 
   2  20   0      993.26     1185.54     42.47 o 
   4  20   0       83.25       75.43     10.59 o 
   6  20   0      272.38      306.29     17.77 o 
   8  20   0     1249.50     1130.23     60.05 o 
  10  20   0       91.14      130.13     12.40 o 
  12  20   0      430.29      480.79     23.93 o 
  14  20   0     1239.71     1059.37     60.05 o 
  16  20   0     1092.27     1194.88     42.92 o 
  18  20   0      222.98      165.78     18.02 o 
  20  20   0       18.40       10.81      5.77 o 
  22  20   0      419.68      393.95     17.77 o 
  24  20   0       17.61       20.10      8.03 o 
  26  20   0       13.47       47.77      9.74 o 
   2  22   0      104.89      100.84     12.29 o 
   4  22   0      154.94      180.45     15.29 o 
   6  22   0      346.42      330.87     19.84 o 
   8  22   0      524.36      548.64     25.44 o 
  10  22   0       61.93       76.20     13.81 o 
  12  22   0      491.91      502.06     38.44 o 
  14  22   0      143.95      170.56     25.22 o 
  16  22   0      625.83      639.94     27.95 o 
  18  22   0      129.88      105.84     12.19 o 
  20  22   0      117.72      126.39      9.52 o 
  22  22   0       62.25       73.16     16.21 o 
  24  22   0        0.52       -0.40      7.50 o 
   0  24   0       20.23       15.61     15.61 o 
   2  24   0      188.67      224.97     19.82 o 
   4  24   0       18.42       14.27     10.59 o 
   6  24   0       23.21       40.48     11.44 o 
   8  24   0        0.00       -7.75      9.23 o 
  10  24   0        1.64        8.36      9.09 o 
  12  24   0      329.37      320.69     31.23 o 
  14  24   0      150.82      124.91     24.02 o 
  16  24   0      322.56      431.94     21.55 o 
  18  24   0      131.24      175.81     19.22 o 
  20  24   0       37.84       24.02     12.01 o 
  22  24   0       77.67       90.41      9.61 o 
   2  26   0       12.24        8.12     10.59 o 
   4  26   0      125.52      119.95     14.84 o 
   6  26   0      101.96       90.37     13.99 o 
   8  26   0       43.82       26.90     12.65 o 
  10  26   0      213.99      237.82     28.83 o 
  12  26   0       43.77       52.85     20.42 o 
  14  26   0       25.91       36.03     19.22 o 
  16  26   0       13.06      -16.82     16.82 o 
  18  26   0        4.01        6.63     10.81 o 
  20  26   0        3.84        0.00     10.81 o 
   0  28   0     1770.29     1739.19     87.68 o 
   2  28   0      398.83      388.19     24.63 o 
   4  28   0      456.19      492.67     44.44 o 
   6  28   0       25.20        6.09     19.82 o 
   8  28   0       94.10      116.67     16.21 o 
  10  28   0      843.18      796.33     54.05 o 
  12  28   0       10.36        0.00     18.02 o 
  14  28   0        0.01        0.00     19.22 o 
  16  28   0       31.27       48.04     22.82 o 
  18  28   0       38.27       67.47     11.58 o 
   2  30   0       16.21       28.64     25.82 o 
   4  30   0      748.23      843.29     38.22 o 
   6  30   0     2750.32     2765.38     92.97 o 
   8  30   0       23.11       42.04     14.36 o 
  10  30   0        4.57       -4.80     19.22 o 
  12  30   0       83.49      102.09     24.02 o 
  14  30   0        1.81        0.00     20.42 o 
  16  30   0       11.35       37.23     22.82 o 
   0  32   0      143.74      178.96     26.42 o 
   2  32   0      644.98      683.93     34.39 o 
   4  32   0      221.95      240.56     22.08 o 
   6  32   0       39.68       49.25     31.83 o 
   8  32   0      411.14      446.81     40.84 o 
  10  32   0      313.21      295.47     34.83 o 
  12  32   0       42.71      -12.01     20.42 o 
   2  34   0       40.15       35.03     19.82 o 
   4  34   0       70.55       61.04     16.55 o 
   6  34   0      286.13      319.30     43.84 o 
   1   1   1    20601.95    18748.68    311.62 o 
   3   1   1     4626.05     4320.38     72.41 o 
   5   1   1    25650.96    24468.14    332.93 o 
   7   1   1      387.68      405.40      6.20 o 
   9   1   1     1438.19     1320.41     17.34 o 
  11   1   1     1857.50     1954.52     24.57 o 
  13   1   1     1879.24     1778.17     23.72 o 
  15   1   1     1394.74     1441.81     20.74 o 
  17   1   1      451.09      430.18      7.41 o 
  19   1   1      260.72      265.94      6.29 o 
  21   1   1      112.28      107.68      4.96 o 
  23   1   1      128.54      119.58      5.56 o 
  25   1   1       25.73       31.58      4.29 o 
  27   1   1      235.43      211.63      9.34 o 
  29   1   1       80.80      102.49     14.74 o 
  31   1   1       31.27       28.14      9.66 o 
   1   3   1    32906.99    31394.92    656.76 o 
   3   3   1    59663.29    58265.20    793.79 o 
   5   3   1     4086.72     3887.35     56.71 o 
   7   3   1    23956.67    23495.67    295.38 o 
   9   3   1      806.96      774.75     11.46 o 
  11   3   1     3068.69     3100.55     41.49 o 
  13   3   1       47.33       46.27      2.08 o 
  15   3   1      706.71      798.29     12.03 o 
  17   3   1      441.55      434.59      8.12 o 
  19   3   1      619.13      530.18     11.17 o 
  21   3   1     1028.39      910.61     23.54 o 
  23   3   1       51.73       63.95      5.69 o 
  25   3   1      202.68      209.49      9.99 o 
  27   3   1      179.76      176.20      9.58 o 
  29   3   1      208.70      210.13     10.70 o 
  31   3   1       29.72       39.96      8.15 o 
   1   5   1   107416.77   113817.72   2211.16 o 
   3   5   1    21922.63    21095.51    487.50 o 
   5   5   1      192.97      208.51      5.67 o 
   7   5   1      263.19      325.79      8.67 o 
   9   5   1     9117.07     9335.05    167.61 o 
  11   5   1     4164.60     4056.30     73.66 o 
  13   5   1    10701.77    11460.73    177.51 o 
  15   5   1      680.67      651.68     12.43 o 
  17   5   1      355.47      370.61      8.53 o 
  19   5   1      788.03      713.54     13.96 o 
  21   5   1      296.23      291.27      8.66 o 
  23   5   1      831.20      704.65     18.97 o 
  25   5   1      159.19      139.20      9.72 o 
  27   5   1      305.69      279.93     11.98 o 
  29   5   1       37.16       49.77      7.18 o 
  31   5   1      144.77      172.11     10.33 o 
   1   7   1     6911.80     6519.26    197.58 o 
   3   7   1    18034.47    17355.58    625.17 o 
   5   7   1    13765.25    13939.34    405.54 o 
   7   7   1     8925.51     9045.73    223.49 o 
   9   7   1      372.71      408.24      7.41 o 
  11   7   1     6525.24     7034.93    126.94 o 
  13   7   1      788.55      814.09     15.41 o 
  15   7   1     1700.90     1719.99     30.38 o 
  17   7   1     1538.48     1533.11     26.15 o 
  19   7   1     1327.44     1270.77     22.41 o 
  21   7   1      686.17      674.88     14.84 o 
  23   7   1      268.87      265.42      8.55 o 
  25   7   1      217.57      217.57      8.85 o 
  27   7   1       68.45       58.27      8.02 o 
  29   7   1        3.26       -1.96      5.97 o 
  31   7   1      111.97      112.59      9.13 o 
   1   9   1    13281.96    13879.72    402.99 o 
   3   9   1     5348.32     5283.17    155.85 o 
   5   9   1    14022.39    14393.86    419.13 o 
   7   9   1      182.43      202.98      9.77 o 
   9   9   1    23099.58    24629.10    506.56 o 
  11   9   1      528.39      653.86     14.32 o 
  13   9   1     2081.16     2100.22     42.88 o 
  15   9   1      481.63      506.87     13.73 o 
  17   9   1     1284.76     1276.61     23.54 o 
  19   9   1      389.48      396.26     10.26 o 
  21   9   1     1430.21     1556.12     27.13 o 
  23   9   1     2372.39     2274.24     44.72 o 
  25   9   1       11.89       10.37      4.76 o 
  27   9   1       34.66       36.04      7.32 o 
  29   9   1        0.77       -1.46      7.72 o 
   1  11   1      754.82      656.42     16.82 o 
   3  11   1     6932.63     7038.25    206.80 o 
   5  11   1     5068.25     5890.35    153.12 o 
   7  11   1    15929.79    16459.71    479.01 o 
   9  11   1      641.65      671.25     23.93 o 
  11  11   1       46.86       71.15      5.80 o 
  13  11   1       60.86       42.34      3.27 o 
  15  11   1     1889.34     1882.59     35.32 o 
  17  11   1     2721.03     2614.38     48.51 o 
  19  11   1     3315.44     3221.64     59.46 o 
  21  11   1     1721.15     1706.48     33.75 o 
  23  11   1      388.79      377.42     11.14 o 
  25  11   1        6.72        4.36      4.69 o 
  27  11   1      115.16      107.41      7.98 o 
  29  11   1      182.23      197.74     14.53 o 
   1  13   1      531.04      522.09     14.70 o 
   3  13   1     2490.67     2719.30     87.72 o 
   5  13   1      982.59     1203.30     28.50 o 
   7  13   1      821.12      880.46     24.91 o 
   9  13   1      277.82      324.00      9.94 o 
  11  13   1      773.35      865.04     24.38 o 
  13  13   1     1404.83     1319.93     36.93 o 
  15  13   1       81.52       81.86      4.98 o 
  17  13   1     1865.39     1763.69     40.15 o 
  19  13   1      338.22      350.26     12.35 o 
  21  13   1     1148.75     1165.21     28.82 o 
  23  13   1      171.10      181.67      9.35 o 
  25  13   1       32.03       22.43      6.06 o 
  27  13   1       19.39        8.95      5.65 o 
  29  13   1       43.04       68.61     10.04 o 
   1  15   1      373.45      398.79     12.90 o 
   3  15   1     2857.87     2810.82     61.40 o 
   5  15   1      692.72      758.41     20.08 o 
   7  15   1      497.59      459.97     14.14 o 
   9  15   1       40.03       42.06      4.51 o 
  11  15   1     1312.53     1307.65     30.24 o 
  13  15   1      307.00      289.72     21.02 o 
  15  15   1     2129.35     1976.02     44.82 o 
  17  15   1     2039.44     1972.31     35.99 o 
  19  15   1      494.10      481.03     14.81 o 
  21  15   1      627.56      621.84     18.28 o 
  23  15   1      198.28      191.75     10.11 o 
  25  15   1       26.82       23.72      6.68 o 
  27  15   1      111.74      137.48      9.19 o 
   1  17   1      265.63      290.33     11.85 o 
   3  17   1     1062.46     1061.85     26.86 o 
   5  17   1      677.28      745.03     23.78 o 
   7  17   1      751.91      650.77     18.67 o 
   9  17   1      158.24      145.77      9.28 o 
  11  17   1      392.40      398.81     15.58 o 
  13  17   1      122.41      112.04     11.41 o 
  15  17   1       59.22       73.37      5.32 o 
  17  17   1      998.38     1018.19     22.06 o 
  19  17   1      224.27      209.51      9.71 o 
  21  17   1       20.84       10.67      5.19 o 
  23  17   1      335.32      362.85     13.35 o 
  25  17   1       94.52       77.55      9.22 o 
  27  17   1       18.24       23.13      6.82 o 
   1  19   1      277.88      269.17     11.55 o 
   3  19   1      766.36      786.45     21.91 o 
   5  19   1      407.63      455.93     18.25 o 
   7  19   1      201.15      213.75     10.68 o 
   9  19   1     2350.64     2391.08     54.60 o 
  11  19   1      415.43      495.00     21.55 o 
  13  19   1     2566.72     2650.76    190.37 o 
  15  19   1      559.60      565.77     19.64 o 
  17  19   1       27.20       31.84      4.05 o 
  19  19   1      225.99      238.08      8.64 o 
  21  19   1      601.51      655.70     18.87 o 
  23  19   1      300.76      321.16     12.57 o 
  25  19   1      332.35      323.06     13.41 o 
   1  21   1      437.22      493.83     17.11 o 
   3  21   1     1343.56     1265.71     32.13 o 
   5  21   1      317.39      315.79     13.59 o 
   7  21   1      341.62      333.28     15.60 o 
   9  21   1      326.93      308.73     16.14 o 
  11  21   1      379.83      380.94     21.03 o 
  13  21   1      649.29      694.05     27.69 o 
  15  21   1     1011.61     1114.10     67.26 o 
  17  21   1      331.65      327.64     17.99 o 
  19  21   1      334.65      384.76     11.29 o 
  21  21   1      131.31      153.53      8.48 o 
  23  21   1       90.81      113.37      8.34 o 
  25  21   1      103.19      120.23     12.14 o 
   1  23   1     1169.69     1230.80     31.98 o 
   3  23   1      130.64      159.50     10.65 o 
   5  23   1      240.43      261.09     12.90 o 
   7  23   1       73.69       87.86      8.78 o 
   9  23   1       82.31       65.34     10.36 o 
  11  23   1      748.56      724.17     32.14 o 
  13  23   1     1604.27     1560.50     47.91 o 
  15  23   1      734.21      741.18     47.44 o 
  17  23   1      292.04      313.54     35.43 o 
  19  23   1       20.78       18.48      5.40 o 
  21  23   1       49.70       52.65      5.75 o 
  23  23   1      103.78      123.25      8.66 o 
   1  25   1     1283.67     1216.57     32.57 o 
   3  25   1      690.57      655.01     33.50 o 
   5  25   1      684.07      726.34     22.81 o 
   7  25   1     2083.21     1956.47     55.47 o 
   9  25   1      486.64      467.50     21.33 o 
  11  25   1      384.13      460.29     46.24 o 
  13  25   1       21.66       41.32      7.65 o 
  15  25   1      326.85      280.34     23.42 o 
  17  25   1      151.88       97.93     11.58 o 
  19  25   1       31.94       22.72      7.53 o 
  21  25   1       50.41       85.53      7.58 o 
   1  27   1      363.74      356.93     16.51 o 
   3  27   1      777.44      787.53     24.92 o 
   5  27   1      777.34      708.38     23.27 o 
   7  27   1      194.78      222.25     24.08 o 
   9  27   1      220.13      235.07     16.29 o 
  11  27   1       36.23       30.45     12.98 o 
  13  27   1      344.26      361.35     21.02 o 
  15  27   1       27.80       29.50      8.69 o 
  17  27   1       66.15       66.35     19.22 o 
  19  27   1      139.38      169.97     12.04 o 
   1  29   1      112.71      132.62     12.01 o 
   3  29   1       65.83       68.39     10.65 o 
   5  29   1      779.25      834.44     26.55 o 
   7  29   1      376.38      344.66     19.87 o 
   9  29   1       87.50       77.00     12.85 o 
  11  29   1       51.28       20.42     13.59 o 
  13  29   1       24.08       21.28      8.69 o 
  15  29   1       35.18       34.97     22.22 o 
  17  29   1       51.99       71.10     19.22 o 
   1  31   1      195.78      222.31     14.86 o 
   3  31   1        1.29       11.25      9.58 o 
   5  31   1      219.41      236.62     14.84 o 
   7  31   1       88.11       31.00     16.76 o 
   9  31   1       33.25       34.48     16.21 o 
  11  31   1       29.89       -8.41     19.22 o 
  13  31   1       34.84       36.57      9.77 o 
   1  33   1       89.28      103.80     12.73 o 
   3  33   1       21.07       12.65     10.02 o 
   5  33   1        2.12       -7.86     11.75 o 
   7  33   1       92.94       98.30     15.01 o 
   9  33   1      169.15      160.73     20.38 o 
   2   0   2     3603.70     3237.72    202.99 o 
   6   0   2     1006.25     1009.40     24.00 o 
  10   0   2     1230.16     1079.37     22.95 o 
  14   0   2     2183.60     2175.31     39.87 o 
  18   0   2     4016.23     3751.51     74.96 o 
  22   0   2       79.10       63.83      8.26 o 
  26   0   2      210.55      190.80     14.70 o 
  30   0   2      178.15      202.99     25.22 o 
   0   2   2     2363.68     2099.08     80.39 o 
   2   2   2     3410.36     3230.55     61.29 o 
   4   2   2     2918.00     2658.82     42.69 o 
   6   2   2     3142.95     3161.08     47.13 o 
   8   2   2     2197.25     2118.48     33.19 o 
  10   2   2      384.50      370.40      6.38 o 
  12   2   2      362.08      303.63      5.48 o 
  14   2   2     1106.10      931.92     13.72 o 
  16   2   2     1975.69     1871.33     27.31 o 
  18   2   2     1697.24     1614.69     29.93 o 
  20   2   2     1345.83     1359.42     27.99 o 
  22   2   2      245.85      257.12      8.60 o 
  24   2   2      284.73      278.32     11.84 o 
  26   2   2       10.91       -4.82      6.09 o 
  28   2   2        6.75       -6.76      6.76 o 
  30   2   2      104.43      132.22     16.14 o 
   2   4   2     2072.40     2292.42     46.31 o 
   4   4   2        7.23        5.23      2.55 o 
   6   4   2     1117.63     1017.11     15.81 o 
   8   4   2      923.57     1160.03     18.02 o 
  10   4   2     2614.88     2695.28     38.02 o 
  12   4   2     2283.88     2276.25     33.24 o 
  14   4   2      335.90      350.82      7.12 o 
  16   4   2      455.20      450.07      9.18 o 
  18   4   2      257.97      243.06      6.82 o 
  20   4   2     1070.07     1097.78     23.85 o 
  22   4   2      842.26      902.61     23.18 o 
  24   4   2       93.98       74.34      7.14 o 
  26   4   2      237.86      238.87     14.69 o 
  28   4   2      102.22      125.32     10.58 o 
  30   4   2       24.18       26.14      7.46 o 
   0   6   2     2067.26     1727.88     44.36 o 
   2   6   2      420.47      453.95     10.29 o 
   4   6   2     2115.82     2463.35     38.48 o 
   6   6   2    14420.59    15468.40    253.39 o 
   8   6   2     7963.00     9145.61    163.89 o 
  10   6   2      589.05      614.79     12.66 o 
  12   6   2     1071.47     1035.28     19.58 o 
  14   6   2       32.13       30.41      3.59 o 
  16   6   2     1741.23     1605.90     27.35 o 
  18   6   2     2763.83     2786.48     45.87 o 
  20   6   2     3870.24     3755.31     60.79 o 
  22   6   2      472.33      512.52     12.51 o 
  24   6   2       96.85       94.18      6.74 o 
  26   6   2       97.25      106.44      8.16 o 
  28   6   2       47.57       66.42      8.89 o 
  30   6   2       60.60       56.02      8.82 o 
   2   8   2     9300.26     9886.90    249.28 o 
   4   8   2    10991.27    10713.10    250.12 o 
   6   8   2     1485.20     1567.85     29.80 o 
   8   8   2     8132.29     8120.08    136.99 o 
  10   8   2     3235.07     3611.66     62.02 o 
  12   8   2     1233.92     1296.80     23.98 o 
  14   8   2     2385.74     2328.84     41.26 o 
  16   8   2      579.77      571.25     12.00 o 
  18   8   2      557.97      525.70     11.71 o 
  20   8   2      512.04      526.32     11.88 o 
  22   8   2      326.30      341.99      9.98 o 
  24   8   2       64.78       58.91      5.51 o 
  26   8   2        3.39       -1.37      6.14 o 
  28   8   2      213.43      250.23     14.85 o 
   0  10   2    15236.10    15501.50    382.31 o 
   2  10   2     3632.96     3238.50     70.29 o 
   4  10   2    13927.01    13843.18    268.37 o 
   6  10   2      175.20      153.05      7.12 o 
   8  10   2     1049.73     1002.35     20.05 o 
  10  10   2     2298.27     2732.91     57.98 o 
  12  10   2     1916.15     1944.33     37.20 o 
  14  10   2      459.77      463.02     10.82 o 
  16  10   2     1359.47     1391.12     24.28 o 
  18  10   2      754.79      761.35     15.06 o 
  20  10   2     1164.97     1212.36     22.15 o 
  22  10   2      218.78      244.86      8.00 o 
  24  10   2      179.55      159.17      7.19 o 
  26  10   2      175.63      215.20      9.38 o 
  28  10   2       52.80       58.59      8.58 o 
   2  12   2     5206.42     5342.43     92.79 o 
   4  12   2     1479.70     1569.55     35.41 o 
   6  12   2     3579.77     3481.35     60.83 o 
   8  12   2     1623.32     1705.07     47.90 o 
  10  12   2      227.91      174.05      7.27 o 
  12  12   2      732.86      784.55     19.93 o 
  14  12   2      102.65      121.74      6.23 o 
  16  12   2      303.23      302.77     10.38 o 
  18  12   2      274.84      263.29      9.14 o 
  20  12   2       25.36       29.24      5.00 o 
  22  12   2      227.85      246.59      8.69 o 
  24  12   2      112.19      105.96      6.99 o 
  26  12   2       34.32       50.38      6.00 o 
  28  12   2        3.77        6.82      7.17 o 
   0  14   2     1074.74      944.55     51.05 o 
   2  14   2      750.09      676.00     14.68 o 
   4  14   2     1221.13     1180.00     26.96 o 
   6  14   2      939.67      989.11     27.82 o 
   8  14   2     2565.21     2551.45     79.32 o 
  10  14   2       42.13       46.61      5.32 o 
  12  14   2       16.35       12.61      4.58 o 
  14  14   2       91.19       73.29      6.60 o 
  16  14   2      187.25      212.24     10.48 o 
  18  14   2      394.41      358.10     11.35 o 
  20  14   2       17.79       26.66      5.33 o 
  22  14   2      179.99      161.89      9.10 o 
  24  14   2       47.14       30.74      6.27 o 
  26  14   2       29.21       37.62      6.90 o 
   2  16   2     2376.43     2270.91     73.04 o 
   4  16   2      226.63      250.84     10.22 o 
   6  16   2      437.73      492.02     16.57 o 
   8  16   2      224.26      213.34     10.46 o 
  10  16   2       76.57       92.29      7.86 o 
  12  16   2      106.74      129.69      7.41 o 
  14  16   2       26.04       33.03      5.41 o 
  16  16   2      201.78      229.83     16.80 o 
  18  16   2       81.60       87.05     10.06 o 
  20  16   2      164.83      177.47     10.72 o 
  22  16   2       30.22       26.80      6.69 o 
  24  16   2      198.20      194.20      9.39 o 
  26  16   2       68.61       93.51     13.87 o 
   0  18   2     1606.83     1448.52     72.07 o 
   2  18   2      289.11      254.47     16.55 o 
   4  18   2       91.40       69.66      5.32 o 
   6  18   2      789.92      760.39     23.32 o 
   8  18   2        6.03        5.75      5.11 o 
  10  18   2       57.79       59.94      7.95 o 
  12  18   2       84.01       68.56      7.45 o 
  14  18   2      272.89      205.02      8.69 o 
  16  18   2       22.59       26.35      5.36 o 
  18  18   2      247.32      218.19     10.02 o 
  20  18   2       33.42       37.95      9.74 o 
  22  18   2      175.35      200.83     10.59 o 
  24  18   2      126.00      131.46      9.18 o 
   2  20   2     2020.28     2036.25     70.86 o 
   4  20   2     1981.14     1795.90     61.57 o 
   6  20   2     1105.68     1150.66     69.65 o 
   8  20   2      140.02      154.27     15.98 o 
  10  20   2      623.23      529.49     18.71 o 
  12  20   2       47.00       35.08     10.25 o 
  14  20   2      271.70      219.36     12.47 o 
  16  20   2      163.69      134.02      7.82 o 
  18  20   2      155.66      125.49      7.76 o 
  20  20   2       52.07       65.46      8.67 o 
  22  20   2       11.33        3.09      5.69 o 
  24  20   2       54.63       44.45      8.17 o 
   0  22   2     2876.75     2615.99    121.31 o 
   2  22   2      474.39      510.07     26.33 o 
   4  22   2      627.31      505.84     36.03 o 
   6  22   2      714.84      754.03     23.59 o 
   8  22   2      533.13      466.57     17.18 o 
  10  22   2      297.95      266.45     14.68 o 
  12  22   2      220.32      213.53     12.68 o 
  14  22   2      289.99      278.97     13.73 o 
  16  22   2      141.34       98.32      9.65 o 
  18  22   2      236.33      269.38     12.32 o 
  20  22   2       19.11       18.53      6.93 o 
  22  22   2      104.03      136.67      9.06 o 
   2  24   2      468.93      421.69     24.59 o 
   4  24   2      485.86      518.03     27.14 o 
   6  24   2     1046.93     1078.15     42.88 o 
   8  24   2      159.60      143.60     23.94 o 
  10  24   2      283.98      292.80     13.62 o 
  12  24   2      681.17      675.94     23.10 o 
  14  24   2      224.79      211.33     14.99 o 
  16  24   2       40.59       44.93      8.31 o 
  18  24   2      142.32      134.52     25.22 o 
  20  24   2       86.13      118.58     14.23 o 
   0  26   2      262.18      233.01     27.63 o 
   2  26   2      281.24      273.19     19.95 o 
   4  26   2      236.71      265.43     31.23 o 
   6  26   2      154.53      159.66     17.40 o 
   8  26   2      181.78      180.69     13.46 o 
  10  26   2       85.81       99.32      8.71 o 
  12  26   2      333.11      335.44     24.55 o 
  14  26   2      402.10      444.57     18.71 o 
  16  26   2      151.60      180.02     15.09 o 
  18  26   2      272.78      251.26     17.99 o 
   2  28   2       58.20       36.11     16.21 o 
   4  28   2      142.08      135.60     20.42 o 
   6  28   2       37.13       42.64     13.59 o 
   8  28   2       65.41      103.36     31.23 o 
  10  28   2       53.86       97.19     17.53 o 
  12  28   2      384.44      412.49     18.20 o 
  14  28   2      461.06      407.86     18.27 o 
  16  28   2       16.01       30.61     22.22 o 
   0  30   2      169.85      133.32     25.22 o 
   2  30   2      162.03      173.15     19.10 o 
   4  30   2        2.50       -0.85     13.14 o 
   6  30   2       38.96       70.68     15.22 o 
   8  30   2       38.05       62.09     18.02 o 
  10  30   2       44.34       46.86      8.18 o 
  12  30   2       75.81       94.03      9.92 o 
   2  32   2        8.36        7.81     14.44 o 
   4  32   2       36.79       20.42     14.44 o 
   6  32   2        0.38      -13.14     13.14 o 
   1   1   3       30.95       33.65      2.98 o 
   3   1   3     1819.18     1904.50     41.42 o 
   5   1   3       48.27       61.63      3.63 o 
   7   1   3     2497.63     2605.15     45.57 o 
   9   1   3     2177.57     2105.89     32.36 o 
  11   1   3      216.70      190.45      4.89 o 
  13   1   3     1332.97     1355.43     19.63 o 
  15   1   3     2004.05     1918.98     30.06 o 
  17   1   3       59.86       57.37      5.09 o 
  19   1   3     4173.92     4232.49    123.36 o 
  21   1   3      744.83      787.87     27.92 o 
  23   1   3      295.42      292.61     11.58 o 
  25   1   3      167.62      157.11     11.96 o 
  27   1   3       55.17       43.67      8.76 o 
   1   3   3      811.22      749.27     14.90 o 
   3   3   3      838.28      807.85     16.03 o 
   5   3   3     1097.83     1172.30     20.09 o 
   7   3   3      759.34      720.70     13.15 o 
   9   3   3     1264.72     1313.89     20.78 o 
  11   3   3      177.54      196.69      5.73 o 
  13   3   3      215.52      219.06      6.56 o 
  15   3   3     3013.20     2931.20     47.83 o 
  17   3   3      902.16      957.63     17.90 o 
  19   3   3      265.24      253.56     11.64 o 
  21   3   3      173.57      172.77      9.99 o 
  23   3   3      140.38      137.73      9.58 o 
  25   3   3       18.53       19.38      7.04 o 
  27   3   3       70.14      106.35     15.44 o 
   1   5   3      316.12      274.93      7.89 o 
   3   5   3      402.00      444.53      8.95 o 
   5   5   3     1139.16     1302.76     20.46 o 
   7   5   3      225.25      266.14      6.44 o 
   9   5   3      214.39      201.14      6.02 o 
  11   5   3      118.33      123.84      5.03 o 
  13   5   3       85.52       81.17      4.59 o 
  15   5   3      867.55      879.18     15.95 o 
  17   5   3      414.03      392.07     10.31 o 
  19   5   3      131.16      179.97      9.67 o 
  21   5   3       51.61       47.35      6.27 o 
  23   5   3       40.40       38.88      9.66 o 
  25   5   3       67.62       64.80      8.24 o 
  27   5   3       21.77       29.15      7.95 o 
   1   7   3      176.96      152.95      4.57 o 
   3   7   3      137.70      154.02      4.95 o 
   5   7   3        9.46       -0.14      3.13 o 
   7   7   3      134.86      162.44      7.16 o 
   9   7   3        5.44        3.29      3.35 o 
  11   7   3      832.20      806.18     17.71 o 
  13   7   3       95.09      112.35      6.03 o 
  15   7   3      255.66      282.89      9.36 o 
  17   7   3      315.13      357.23      9.86 o 
  19   7   3      343.92      372.30     16.11 o 
  21   7   3      103.23      127.93      7.10 o 
  23   7   3       25.77       26.03      6.96 o 
  25   7   3       50.60       53.70      7.77 o 
  27   7   3        7.73       -6.70      6.70 o 
   1   9   3      714.18      702.00     23.41 o 
   3   9   3       92.87       74.76      5.49 o 
   5   9   3       44.15       46.69      4.67 o 
   7   9   3      169.12      217.68      8.45 o 
   9   9   3      639.31      621.28     14.47 o 
  11   9   3      188.79      225.69      9.13 o 
  13   9   3       45.04       36.19      4.88 o 
  15   9   3        2.36       -1.97      4.19 o 
  17   9   3       47.87       62.57      5.23 o 
  19   9   3      204.59      190.61      7.42 o 
  21   9   3       50.35       46.99      5.58 o 
  23   9   3       20.21       28.48      6.05 o 
  25   9   3       88.11      100.48      8.91 o 
  27   9   3      106.70      135.34     10.75 o 
   1  11   3      565.67      618.69     16.69 o 
   3  11   3       90.66       88.07      5.42 o 
   5  11   3      104.93      130.77      9.47 o 
   7  11   3      504.61      515.43     13.82 o 
   9  11   3      218.87      208.65      8.92 o 
  11  11   3       93.99       71.56      6.04 o 
  13  11   3       24.43       29.78      5.42 o 
  15  11   3      334.70      312.94     11.02 o 
  17  11   3      106.83      101.79      8.86 o 
  19  11   3       65.93       55.55      6.00 o 
  21  11   3       22.39       22.90      5.71 o 
  23  11   3       59.04       64.14      7.01 o 
  25  11   3       94.82      163.37     10.76 o 
   1  13   3     1940.14     1955.94     37.17 o 
   3  13   3     2578.46     2373.52     48.73 o 
   5  13   3      986.06      890.47     20.77 o 
   7  13   3      915.35      961.77     24.29 o 
   9  13   3      211.75      229.43      9.48 o 
  11  13   3      595.89      641.01     18.04 o 
  13  13   3      360.93      311.57     12.02 o 
  15  13   3       17.07       21.79      5.78 o 
  17  13   3       19.50       10.02      5.87 o 
  19  13   3        8.00       12.11      5.38 o 
  21  13   3       87.44       97.45      8.03 o 
  23  13   3       60.93       66.24      7.05 o 
  25  13   3       14.36       14.64      6.37 o 
   1  15   3     1032.05     1010.54     25.45 o 
   3  15   3     6768.30     6497.50    125.26 o 
   5  15   3       17.42       22.56      7.21 o 
   7  15   3       91.96       94.02      6.73 o 
   9  15   3     1033.07      967.68     24.96 o 
  11  15   3      142.86      170.88      8.86 o 
  13  15   3       72.89       61.50      6.83 o 
  15  15   3      345.33      319.11     12.33 o 
  17  15   3       28.88       28.31      6.28 o 
  19  15   3       67.25       74.85      7.61 o 
  21  15   3      105.05      109.92      7.85 o 
  23  15   3        0.88        5.31      6.41 o 
   1  17   3     2581.95     2592.10     57.54 o 
   3  17   3      901.76      823.21     21.52 o 
   5  17   3     1444.66     1351.03     32.34 o 
   7  17   3     2172.46     2091.32     47.59 o 
   9  17   3       40.14       53.43      6.24 o 
  11  17   3       34.94       17.60      5.36 o 
  13  17   3      299.39      248.69     10.74 o 
  15  17   3      440.81      410.34     22.19 o 
  17  17   3       77.83       79.48      8.04 o 
  19  17   3        3.86        6.60      5.84 o 
  21  17   3       64.64       42.76      6.56 o 
  23  17   3        9.41        6.25      6.44 o 
   1  19   3       30.18       26.87      5.28 o 
   3  19   3      497.80      470.75     14.36 o 
   5  19   3      237.66      252.54      9.81 o 
   7  19   3      419.23      369.29     16.12 o 
   9  19   3      187.52      180.67      8.73 o 
  11  19   3      119.93       93.68      6.95 o 
  13  19   3       52.40       45.19      6.10 o 
  15  19   3      162.24      167.56      8.76 o 
  17  19   3       23.28       21.47      7.28 o 
  19  19   3       67.12       66.42      7.68 o 
  21  19   3      110.03      132.73      9.79 o 
   1  21   3       63.58       63.27      9.60 o 
   3  21   3      528.89      529.42     15.62 o 
   5  21   3       29.83       24.62      5.90 o 
   7  21   3      141.90      127.81      7.33 o 
   9  21   3       14.91        2.76      4.90 o 
  11  21   3      190.65      156.22      8.73 o 
  13  21   3       91.68      100.24     11.43 o 
  15  21   3       38.09       37.65      6.61 o 
  17  21   3        5.19        4.28      5.56 o 
  19  21   3       17.17       22.99      6.62 o 
   1  23   3       30.78       26.78      4.68 o 
   3  23   3      232.27      219.52      9.16 o 
   5  23   3       44.05       57.76      7.83 o 
   7  23   3       34.36       20.00     10.86 o 
   9  23   3       13.35       19.81      5.22 o 
  11  23   3       15.59       13.72      7.45 o 
  13  23   3       31.94       18.64      6.00 o 
  15  23   3        3.39        0.47      5.68 o 
  17  23   3       40.54       36.66      6.95 o 
   1  25   3       10.91       26.84      6.26 o 
   3  25   3       98.20       89.60     10.87 o 
   5  25   3       22.69       19.94      7.08 o 
   7  25   3       12.35       12.17      8.17 o 
   9  25   3       49.15       55.20      8.46 o 
  11  25   3        1.17        9.17      7.53 o 
  13  25   3        2.01       -5.76     17.49 o 
  15  25   3        3.16       12.86      6.34 o 
   1  27   3       49.36       61.06     14.84 o 
   3  27   3        0.38        8.81      6.27 o 
   5  27   3       19.08       23.77      7.02 o 
   7  27   3        8.88        8.97     10.04 o 
   9  27   3      153.84      158.98     14.05 o 
  11  27   3       12.91       25.26      8.65 o 
  13  27   3       19.66       33.69     11.05 o 
   1  29   3       26.34       25.04     40.24 o 
   3  29   3       29.60       16.18     19.82 o 
   5  29   3       43.19       29.14      7.32 o 
   7  29   3        8.81       23.60      8.39 o 
   0   0   4        9.27       10.81      6.89 o 
   4   0   4       28.61       14.62      5.15 o 
   8   0   4       73.68      111.36      9.35 o 
  12   0   4       73.79       56.30      6.89 o 
  16   0   4      135.61      148.72     17.78 o 
  20   0   4      141.38      141.81     18.99 o 
  24   0   4      184.63      127.32     21.62 o 
   2   2   4      254.93      253.99      7.31 o 
   4   2   4      118.35      105.87      5.16 o 
   6   2   4        2.73        6.29      3.73 o 
   8   2   4      303.92      333.84      8.73 o 
  10   2   4      227.58      266.28      9.14 o 
  12   2   4      208.52      245.24      8.24 o 
  14   2   4      156.03      155.90      8.55 o 
  16   2   4      274.05      298.77     11.50 o 
  18   2   4      404.57      435.56     14.27 o 
  20   2   4      367.18      379.69     15.14 o 
  22   2   4       98.65       97.34     10.40 o 
  24   2   4       15.26        7.95      7.49 o 
   0   4   4      473.18      505.46     15.16 o 
   2   4   4       15.19       19.01      3.80 o 
   4   4   4       83.41       90.33      7.02 o 
   6   4   4      779.26      802.10     22.89 o 
   8   4   4      188.17      169.64      6.68 o 
  10   4   4      281.42      287.76      8.35 o 
  12   4   4       30.72       18.02      4.13 o 
  14   4   4      330.13      382.89     10.53 o 
  16   4   4      203.59      219.72      8.94 o 
  18   4   4      481.99      442.81     16.29 o 
  20   4   4      177.42      200.60     11.45 o 
  22   4   4       96.82      102.59      9.42 o 
  24   4   4       72.76       58.65      8.66 o 
   2   6   4       25.36       10.32      4.50 o 
   4   6   4      230.44      221.23      8.28 o 
   6   6   4      242.53      237.58      8.95 o 
   8   6   4      136.20      143.84      7.69 o 
  10   6   4       24.22       14.92      4.01 o 
  12   6   4      379.67      391.98     11.56 o 
  14   6   4      435.13      500.16     13.49 o 
  16   6   4      155.25      177.70      8.67 o 
  18   6   4      265.07      240.80     10.66 o 
  20   6   4       24.79       27.74      7.30 o 
  22   6   4       33.58       32.94      8.15 o 
  24   6   4       77.54      113.09     12.78 o 
   0   8   4      400.69      399.94     43.32 o 
   2   8   4      397.80      432.77     12.55 o 
   4   8   4      457.44      453.67     13.03 o 
   6   8   4      237.23      272.81      9.36 o 
   8   8   4      118.16      121.91      7.70 o 
  10   8   4      269.64      281.31      9.63 o 
  12   8   4      211.23      244.96     10.83 o 
  14   8   4      711.83      735.29     17.68 o 
  16   8   4      217.37      213.92      9.08 o 
  18   8   4       56.63       45.00      6.54 o 
  20   8   4       14.05        6.86      5.92 o 
  22   8   4       60.02       78.06     10.40 o 
   2  10   4     1407.20     1383.06     34.58 o 
   4  10   4      361.83      348.36     23.19 o 
   6  10   4       84.46       84.28      6.90 o 
   8  10   4       55.09       58.08      6.40 o 
  10  10   4      231.84      242.43     10.01 o 
  12  10   4       15.33       13.43      5.78 o 
  14  10   4      484.26      497.46     15.15 o 
  16  10   4        0.54       -5.53      5.53 o 
  18  10   4      198.86      180.41      9.47 o 
  20  10   4       19.45       17.37      7.08 o 
  22  10   4       51.92       68.66     10.25 o 
   0  12   4     1832.70     1893.63     73.27 o 
   2  12   4      940.89      949.15     22.93 o 
   4  12   4      133.82      121.47      7.70 o 
   6  12   4       79.47       67.34      6.82 o 
   8  12   4        1.28       -2.27      5.01 o 
  10  12   4      221.37      191.41      9.22 o 
  12  12   4      182.27      195.13     10.03 o 
  14  12   4       64.31       53.30      6.76 o 
  16  12   4       77.15       75.28      7.50 o 
  18  12   4       64.11       48.02      6.79 o 
  20  12   4       11.31        2.37      6.16 o 
  22  12   4       19.70        3.69      8.00 o 
   2  14   4      834.01      826.94     20.63 o 
   4  14   4      165.30      170.65     10.48 o 
   6  14   4      177.86      205.96      9.51 o 
   8  14   4      124.16      105.36      7.77 o 
  10  14   4       10.99        5.43      5.87 o 
  12  14   4      105.46      104.24      8.33 o 
  14  14   4       29.41       29.57      6.91 o 
  16  14   4       29.38       15.47      6.84 o 
  18  14   4       37.25       46.58     10.50 o 
  20  14   4        0.71        3.22      8.15 o 
   0  16   4       14.26       12.01      8.34 o 
   2  16   4      318.86      336.07     11.80 o 
   4  16   4      162.72      128.57      7.99 o 
   6  16   4      126.15      108.25      7.99 o 
   8  16   4      166.73      114.27     12.01 o 
  10  16   4       13.62        4.72      6.02 o 
  12  16   4       46.33       43.35      6.99 o 
  14  16   4       90.90       79.90      8.10 o 
  16  16   4       57.12       53.85      7.70 o 
  18  16   4        5.85       -1.42      6.82 o 
   2  18   4       39.28       35.05      8.04 o 
   4  18   4      414.57      371.90     13.81 o 
   6  18   4      208.85      197.95     10.53 o 
   8  18   4      127.91      120.49      8.19 o 
  10  18   4       16.57       22.80      6.66 o 
  12  18   4       46.18       51.50      7.70 o 
  14  18   4        5.36        8.85      7.24 o 
  16  18   4       19.05       16.69      7.29 o 
  18  18   4        5.62       -4.47      7.20 o 
   0  20   4       93.57       82.00     11.27 o 
   2  20   4       79.79       75.69     10.75 o 
   4  20   4      293.78      275.73     12.24 o 
   6  20   4      116.26      120.32      9.06 o 
   8  20   4      258.11      274.90     12.24 o 
  10  20   4      176.20      183.74     10.75 o 
  12  20   4       20.77       20.82      6.51 o 
  14  20   4       10.24       14.82      7.41 o 
  16  20   4        9.06       18.05      7.05 o 
   2  22   4       52.05       44.70      7.26 o 
   4  22   4       11.35        8.59      6.30 o 
   6  22   4      278.29      264.84     12.32 o 
   8  22   4      217.22      190.31     12.48 o 
  10  22   4       12.33        9.57      6.73 o 
  12  22   4       27.76       19.42      7.23 o 
   0  24   4       12.96        4.60     15.61 o 
   2  24   4       20.13       19.42      6.39 o 
   4  24   4       29.38       13.81      7.97 o 
   6  24   4       23.50       39.64      7.32 o 
   8  24   4       80.25       82.38      8.61 o 
  10  24   4       49.42       42.71      7.68 o 
   2  26   4       88.08      106.92      8.95 o 
   4  26   4       50.73       54.13      7.83 o 
   1   1   5      113.64      122.21      7.21 o 
   3   1   5      166.21      190.15     12.26 o 
   5   1   5       51.17       32.97      6.33 o 
   7   1   5       39.23       52.73      6.96 o 
   9   1   5        6.13       11.87      6.07 o 
  11   1   5       19.03        7.64      6.89 o 
  13   1   5        0.87       -5.57      5.57 o 
  15   1   5        4.31       -5.33      6.01 o 
  17   1   5        9.67       -3.84      6.89 o 
   1   3   5       25.67       10.26      5.23 o 
   3   3   5       70.14       79.81      6.53 o 
   5   3   5      112.94      111.46      7.10 o 
   7   3   5       28.07       28.68      6.80 o 
   9   3   5       34.15       30.48      6.52 o 
  11   3   5       30.61       20.05      5.84 o 
  13   3   5       10.59        2.89      6.16 o 
  15   3   5        1.88       -4.74      7.01 o 
  17   3   5        9.71       14.21      7.61 o 
   1   5   5      183.99      177.32      9.67 o 
   3   5   5      215.87      260.60     10.48 o 
   5   5   5       14.20        5.48      5.50 o 
   7   5   5      249.96      277.41     12.72 o 
   9   5   5        7.58       -4.04      5.21 o 
  11   5   5       53.16       39.86      6.20 o 
  13   5   5        0.05       -6.56      6.56 o 
  15   5   5       25.33       19.15     11.64 o 
  17   5   5       24.00        9.56      7.74 o 
   1   7   5      439.28      507.25     14.87 o 
   3   7   5      271.83      273.19     21.32 o 
   5   7   5      137.12      132.29      8.49 o 
   7   7   5       16.97        9.69      5.64 o 
   9   7   5       51.80       59.20      6.73 o 
  11   7   5      256.66      249.35     19.45 o 
  13   7   5       90.53       63.71      7.00 o 
  15   7   5       75.21       78.17      8.85 o 
  17   7   5      103.34       89.02     14.08 o 
   1   9   5      141.57      114.87      9.56 o 
   3   9   5      237.71      200.31     14.74 o 
   5   9   5       23.97       20.05      6.56 o 
   7   9   5      118.53      105.58      8.20 o 
   9   9   5       25.71       20.75      6.70 o 
  11   9   5      158.00      185.36     11.13 o 
  13   9   5       38.59       43.41      7.38 o 
  15   9   5      231.15      244.72     13.96 o 
  17   9   5       72.86       70.56     11.05 o 
   1  11   5       57.21       32.69      7.61 o 
   3  11   5       83.83       89.18      9.64 o 
   5  11   5        3.04       -5.85      5.85 o 
   7  11   5        7.72       -0.07      5.83 o 
   9  11   5       56.25       70.16      7.87 o 
  11  11   5      113.07      150.98     10.46 o 
  13  11   5      130.26      184.31     11.84 o 
  15  11   5       77.08       66.91      8.13 o 
   1  13   5       65.17       51.91      7.47 o 
   3  13   5        2.94       -3.42      6.29 o 
   5  13   5        6.33       -2.17      6.06 o 
   7  13   5       27.78       24.98      6.95 o 
   9  13   5       12.48       16.65      6.69 o 
  11  13   5       51.93       51.22      7.66 o 
  13  13   5       56.87       80.89      8.60 o 
   1  15   5        6.92       -0.27      6.02 o 
   3  15   5       88.80       78.62      7.80 o 
   5  15   5        5.01        4.58      6.29 o 
   7  15   5       20.10       16.62      6.51 o 
   9  15   5       43.18       54.10      7.73 o 
  11  15   5        1.29        5.46      6.76 o 
   1  17   5        3.01       -3.36      5.74 o 
   3  17   5        8.24        6.88      6.50 o 
   5  17   5        5.38       14.68      6.82 o 
   7  17   5        4.51       -2.10      6.91 o 
   9  17   5       50.87       69.87      8.71 o 
   1  19   5        4.20        1.33     10.40 o 
   3  19   5       12.17        4.17      7.19 o 
   5  19   5        6.80       -2.66      7.13 o 
   2   0   6       90.12       98.56     14.41 o 
   6   0   6      272.55      320.12     20.79 o 
   0   2   6      311.13      372.54     22.93 o 
   2   2   6       59.32       58.94      9.29 o 
   4   2   6       45.08       45.51      8.98 o 
   6   2   6        5.18        1.85      9.36 o 
   2   4   6       12.06        8.18      7.74 o 
   4   4   6      129.70      138.02     18.14 o 
   6   4   6       16.51       17.30      9.46 o 
   0   6   6       52.60       71.07     12.65 o 
   2   6   6        5.05        6.43      9.46 o 
   4   6   6        3.84       -8.76      8.76 o 
                                                 
